# Supplementary material for: Mapping the function of neuronal ion channels in model and experiment
Source: eLife. 2017 Mar 6;6:e22152. doi: 10.7554/eLife.22152 (PMC5340531; doi:10.7554/eLife.22152)
Supplement: Figure 2—source data 1. — Subtypes of each of the five classes currently available in the resource (Kv, Nav, Cav, KCa, Ih), sorted by the frequency of their occurrence. DOI: http://dx.doi.org/10.7554/eLife.22152.004 [file elife-22152-fig2-data1.xlsx]

## Sheet: Sheet1
Ion Class	Subtype	Count
Kv	A	238
	delayed rectifier (dr)	187
	Hodgkin-Huxley (HH)	155
	m	105
	not specified	63
	slow	32
	fast	23
	inward rectifier (IR, IR2, IRK)	17
	D	15
	2	14
	leak	11
	4	10
	1	8
	RP	7
	low threshold	6
	high threshold	6
	3	5
	3.1	5
	anomalous rectifier (AR)	4
	x	4
	1.2	3
	persistent	2
	ito	2
	other	1
	transient	1
	2.1	1
	KCNQ	1
	7	1
	HVA	1
	udr	1
	LVA	1
	x1	1
	Total Models	931
Kca	not specified	99
	AHP	58
	BK	34
	SK	32
	C	20
	2	8
	CT	6
	HH	5
	fast	3
	slow	2
	mAHP	2
	Total Models	269
Nav	not specified	235
	Hodgkin-Huxley (HH)	115
	fast	82
	persistent	78
	resurgent	8
	leak	6
	1	4
	1.6	4
	slow	4
	transient	3
	1.7	3
	1.9	3
	1.2	2
	T-type	1
	1.3	1
	P-type	1
	2	1
	low threshold	1
	1.8	1
	Total Models	553
Cav	T-type	109
	L-type	99
	HVA	58
	N-type	33
	R-type	33
	not specified	25
	P-type	15
	low threshold	12
	LVA	10
	high threshold	9
	HH	6
	TNL	5
	E	4
	Q	4
	NPQ	3
	leak	2
	active flux	1
	2.1	1
	P/N	1
	slow	1
	Total Models	431
Ih	h	171
	HCN	13
	anomalous rectifier (AR)	7
	TNC	2
	HH	1
	Total Models	194
