# Supplementary material for: Mapping the function of neuronal ion channels in model and experiment
Source: eLife. 2017 Mar 6;6:e22152. doi: 10.7554/eLife.22152 (PMC5340531; doi:10.7554/eLife.22152)
Supplement: Figure 3—source data 1. — List of omitted files for each of the five ion type classes, with a brief description of the reason for omission. DOI: http://dx.doi.org/10.7554/eLife.22152.006 [file elife-22152-fig3-data1.xlsx]

## Sheet: Sheet1
Ion class	ModelDB ID	mod name	Issue
Kv	127992	HHcn.mod	Produces abnormal oscillations for all protocols
	127992	HHcnf.mod	Produces abnormal oscillations for all protocols
	141272	hh58F1.mod	Produces abnormal current trace responses
	141272	hh58F1ss.mod	Produces abnormal current trace responses
	155601	markov.mod	Produces abnormal oscillations for all protocols
	155602	markov.mod	Produces abnormal oscillations for all protocols
	135838	GK.mod	Tab data insufficient for simulation protocol
	114637	iA.mod	Unknown Error during run(): Segmentation Violation
	140828	kir.mod	Table not specified in hoc func table - no table provided
Nav	114637	iap.mod	Produces abnormal oscillations in AP protocol
	151443	Naf_No.mod	Produces abnormal oscillations for all protocols
	153280	ch_NavPVBC.mod	Produces abnormal oscillations for all protocols
	84589	naf.mod	Produces abnormal oscillations in AP protocol
	3263	nahh.mod	Produces abnormal oscillations for all protocols
	150446	NafTraub1994sd.mod	Produces abnormal oscillations for all protocols
	127351	nax.mod	Produces abnormal oscillations for all protocols
	147867	nahh.mod	Produces abnormal oscillations for all protocols
	150239	nax.mod	Produces abnormal oscillations for all protocols
	141272	hh58F1.mod	Produces abnormal current trace responses
	141272	hh58F1ss.mod	Produces abnormal current trace responses
	155601	markov.mod	Current traces are mostly zero, does not seem to work
	155602	markov.mod	Current traces are mostly zero, does not seem to work
	127992	HHcn.mod	Current traces are mostly zero, does not seem to work
	127992	HHcnf.mod	Current traces are mostly zero, does not seem to work
	135838	GNa.mod	Tab data insufficient for simulation protocol
Cav	135838	GCa.mod	Tab data insufficient for simulation protocol
Kca	139654	kca.mod	Skipped due to mod file format (point process)
	20007	KctBG99.mod	Produces extreme large current values, unknown reason
IH	144520	isi.mod	Unknown error during run()
